# Supplementary material for: Evaluation of Home Blood Pressure Monitoring for Patients with Hypertensive Disorders of Pregnancy: A Rapid Review
Source: Healthcare (Basel). 2026 Apr 20;14(8):1102. doi: 10.3390/healthcare14081102 (PMC13115600; doi:10.3390/healthcare14081102)
Supplement: Supplementary file 1 [file healthcare-14-01102-s001.zip]

Archive with 1 entries (1 files):
- healthcare-4136245-supplementary.pdf
